# Supplementary material for: Circadian Rhythm Does Not Affect the miRNA Cargo of Bovine Raw Milk Extracellular Vesicles
Source: Int J Mol Sci. 2023 Jun 16;24(12):10210. doi: 10.3390/ijms241210210 (PMC10299634; doi:10.3390/ijms241210210)
Supplement: Supplementary file 1 [file ijms-24-10210-s001.zip]

Archive with 5 entries (5 files):
- Supplementary Figure S1 - Saenz de Juano 2023.pdf
- Supplementary Table S1 - Saenz de Juano 2023.xlsx
- Supplementary Table S2 - Saenz de Juano 2023.xlsx
- Supplementary Table S3 - Saenz de Juano 2023.xlsx
- Supplementary Table S4 - Saenz de Juano 2023.xlsx
