# Supplementary material for: Circadian Rhythm Does Not Affect the miRNA Cargo of Bovine Raw Milk Extracellular Vesicles
Source: Int J Mol Sci. 2023 Jun 16;24(12):10210. doi: 10.3390/ijms241210210 (PMC10299634; doi:10.3390/ijms241210210)
Supplement: Supplementary file 1 [file ijms-24-10210-s001.zip › Supplementary Table S1 - Saenz de Juano 2023.xlsx]

## Sheet: Sheet1
Supplementary Table S1. Extracted RNA and number of sequencing reads of each milk sample
Sample Name	Milking session	SCC	RNA amount [ng/µL]	Sequencing reads [Million]
Cow 1_1M	Morning	67’000	0.64	13.8
Cow 1_1E	Evening	79’000	1.3	11.5
Cow 1_2M	Morning	80’000	0.31	x
Cow 1_2E	Evening	74’000	0.14	x
Cow 1_3M	Morning	297’000	1.1	10.8
Cow 1_3E	Evening	190’000	0.68	14.6
Cow 1_4M	Morning	39’000	1.6	14.8
Cow 1_4E	Evening	41’000	1.6	12.8
Cow 2_1M	Morning	36’000	0.35	7.9
Cow 2_1E	Evening	39’000	0.76	12.3
Cow 2_2M	Morning	89’000	1	10.9
Cow 2_2E	Evening	51’000	0.97	13
Cow 2_3M	Morning	163’000	1.7	12.3
Cow 2_3E	Evening	300’000	0.8	15.2
Cow 2_4M	Morning	67’000	0.4	12
Cow 2_4E	Evening	44’000	0.47	9.6
Cow 3_1M	Morning	46’000	4	7.2
Cow 3_1E	Evening	44’000	2.1	9.6
Cow 3_2M	Morning	35’000	2.5	7.6
Cow 3_2E	Evening	28’000	3	5.3
Cow 3_3M	Morning	180’000	3.2	x
Cow 3_3E	Evening	579’000	1.5	x
Cow 3_4M	Morning	31’000	3.9	7.3
Cow 3_4E	Evening	53’000	5.3	6.7
Cow 4_1M	Morning	58’000	1.2	10.2
Cow 4_1E	Evening	18’000	4.2	11.6
Cow 4_2M	Morning	50’000	1.4	16.7
Cow 4_2E	Evening	47’000	1.2	17.1
Cow 4_3M	Morning	45’000	5	23
Cow 4_3E	Evening	47’000	0.75	17.1
Cow 4_4M	Morning	58’000	1.1	11.2
Cow 4_4E	Evening	46’000	1.3	10.5
