# Supplementary material for: Circadian Rhythm Does Not Affect the miRNA Cargo of Bovine Raw Milk Extracellular Vesicles
Source: Int J Mol Sci. 2023 Jun 16;24(12):10210. doi: 10.3390/ijms241210210 (PMC10299634; doi:10.3390/ijms241210210)
Supplement: Supplementary file 1 [file ijms-24-10210-s001.zip › Supplementary Table S2 - Saenz de Juano 2023.xlsx]

## Sheet: Sheet1
Supplementary Table S2. miRNAs included in the analysis
miRNA
bta-let-7a-5p
bta-miR-3596
bta-let-7b
bta-miR-2340
bta-let-7c
bta-miR-200c
bta-let-7f
bta-miR-148a
bta-miR-30a-5p
bta-miR-21-5p
bta-miR-26c
bta-miR-200b
bta-miR-92a
bta-miR-30d
bta-miR-8549
bta-let-7g
bta-miR-375
bta-miR-423-5p
bta-miR-320a
bta-miR-26b
bta-miR-125a
bta-miR-191
bta-miR-200a
bta-miR-186
bta-miR-99a-5p
bta-let-7d
bta-miR-30f
bta-let-7e
bta-miR-27b
bta-miR-98
bta-miR-148d
bta-miR-151-5p
bta-miR-182
bta-miR-125b
bta-let-7i
bta-miR-885
bta-miR-23a
bta-miR-2478
bta-miR-25
bta-miR-10174-3p
bta-miR-183
bta-miR-151-3p
bta-miR-3600
bta-miR-103
bta-miR-423-3p
bta-miR-181a
bta-miR-660
bta-miR-30e-5p
bta-miR-30c
bta-miR-141
bta-miR-652
bta-miR-2898
bta-miR-24-3p
bta-miR-29a
bta-miR-2285t
bta-miR-99b
bta-miR-193a-5p
bta-miR-16a
bta-let-7a-3p
bta-miR-196a
bta-miR-3613a
bta-miR-26a
bta-miR-429
bta-miR-2284x
bta-miR-2889
bta-miR-30b-5p
bta-miR-32
bta-miR-11971
bta-miR-340
bta-miR-181b
bta-miR-374a
bta-miR-342
bta-miR-1468
bta-miR-128
bta-miR-148b
bta-miR-2285bf
bta-miR-140
bta-miR-3432a
bta-miR-28
bta-miR-197
bta-miR-93
bta-miR-29b
bta-miR-29c
bta-miR-425-5p
bta-miR-669
bta-miR-27a-3p
bta-miR-374b
bta-miR-1839
bta-miR-16b
bta-miR-101
bta-miR-532
bta-miR-22-3p
bta-miR-7
bta-miR-374c
bta-miR-92b
bta-miR-146b
bta-miR-143
bta-miR-502a
bta-miR-664b
bta-miR-107
bta-miR-2285bi
bta-miR-2401
bta-miR-2904
bta-miR-194
bta-miR-148c
bta-miR-362-5p
bta-miR-574
bta-miR-363
bta-miR-339a
bta-miR-15b
bta-miR-2285av
bta-miR-185
bta-miR-361
bta-miR-11986b
bta-miR-2288
bta-miR-2284j
bta-miR-6529a
bta-miR-11978
bta-miR-6517
bta-miR-378
bta-miR-1260b
bta-miR-1306
bta-miR-155
bta-miR-20a
bta-miR-2284ab
bta-miR-2890
bta-miR-12014
bta-miR-320b
bta-miR-10b
bta-miR-11976
bta-miR-11980
bta-miR-190b
