# Supplementary material for: Circadian Rhythm Does Not Affect the miRNA Cargo of Bovine Raw Milk Extracellular Vesicles
Source: Int J Mol Sci. 2023 Jun 16;24(12):10210. doi: 10.3390/ijms241210210 (PMC10299634; doi:10.3390/ijms241210210)
Supplement: Supplementary file 1 [file ijms-24-10210-s001.zip › Supplementary Table S3 - Saenz de Juano 2023.xlsx]

## Sheet: Sheet1
Supplementary Table S3. Top-50 most common miRNAs in milk EVs
Names	total miRNA	miRNAs
Cow 1 and Cow 2 and Cow 3 and Cow 4	46	bta-miR-98
		bta-miR-200a
		bta-miR-375
		bta-let-7b
		bta-miR-125b
		bta-miR-26c
		bta-let-7d
		bta-let-7a-5p
		bta-miR-23a
		bta-miR-103
		bta-miR-30e-5p
		bta-miR-200c
		bta-miR-660
		bta-miR-151-3p
		bta-miR-25
		bta-miR-21-5p
		bta-let-7g
		bta-miR-148d
		bta-miR-191
		bta-miR-3596
		bta-let-7i
		bta-miR-423-3p
		bta-miR-10174-3p
		bta-miR-2478
		bta-miR-26b
		bta-miR-183
		bta-miR-30f
		bta-miR-320a
		bta-miR-99a-5p
		bta-miR-186
		bta-miR-30d
		bta-miR-92a
		bta-miR-3600
		bta-let-7e
		bta-miR-182
		bta-miR-125a
		bta-miR-8549
		bta-miR-200b
		bta-miR-151-5p
		bta-miR-30a-5p
		bta-let-7f
		bta-miR-423-5p
		bta-miR-2340
		bta-let-7c
		bta-miR-148a
		bta-miR-27b
Cow 1 and Cow 2 and Cow 4	1	bta-miR-885
Cow 1 and Cow 3 and Cow 4	1	bta-miR-30c
Cow 1 and Cow 3	1	bta-miR-2285t
Cow 1 and Cow 4	1	bta-miR-2898
Cow 2 and Cow 3	1	bta-miR-181a
Cow 2 and Cow 4	1	bta-miR-652
Cow 2	1	bta-miR-141
Cow 3	1	bta-miR-24-3p
