# Supplementary material for: Circadian Rhythm Does Not Affect the miRNA Cargo of Bovine Raw Milk Extracellular Vesicles
Source: Int J Mol Sci. 2023 Jun 16;24(12):10210. doi: 10.3390/ijms241210210 (PMC10299634; doi:10.3390/ijms241210210)
Supplement: Supplementary file 1 [file ijms-24-10210-s001.zip › Supplementary Table S4 - Saenz de Juano 2023.xlsx]

## Sheet: Summary diff expression counts
Supplementary Table S4. Different miRNAs in milk EVs between cows
Differential Expression Counts
	Up	Flat	Down
Cow3 vs. Cow1	15	100	17
Cow3 vs. Cow2	22	88	22
Cow3 vs. Cow4	16	96	20

## Sheet: Cow 3 vs Cow 1
Supplementary Table S4. Differential miRNAs between Cow 3 vs Cow 1
GeneID	logFC	logCPM	F	PValue	FDR
bta-miR-885	-3.63444	11.5427	186.166	2.00376e-15	2.64497e-13
bta-miR-196a	-4.41955	9.4392	83.2182	1.06225e-10	7.01082e-09
bta-miR-181a	1.7842	11.0011	68.8551	1.02219e-09	4.49763e-08
bta-miR-2340	-1.72794	15.7441	46.2226	7.67947e-08	2.53422e-06
bta-miR-10b	-5.43124	5.2234	45.0152	1.00036e-07	2.64094e-06
bta-miR-2401	2.35962	6.59382	36.6889	6.99844e-07	1.53966e-05
bta-miR-181b	1.25857	8.57205	31.9568	2.358e-06	4.44651e-05
bta-miR-30f	0.633401	12.2925	27.4776	8.12543e-06	0.00013407
bta-miR-2904	1.95022	6.50946	23.9662	2.29587e-05	0.000336728
bta-miR-375	-0.654587	13.5756	22.1696	4.0109e-05	0.000529438
bta-miR-363	2.1177	6.31556	19.3586	9.9946e-05	0.00119935
bta-miR-3432a	-1.3116	8.07587	18.5907	0.000129448	0.00142392
bta-miR-29b	-1.60558	7.71565	16.5562	0.00026229	0.00266325
bta-miR-342	-1.05088	8.44023	14.4383	0.000566618	0.00499249
bta-miR-1839	-0.94849	7.50484	14.26	0.00060566	0.00499249
bta-miR-125a	-0.661318	13.2708	14.1218	0.000637864	0.00499249
bta-miR-92a	0.595155	14.2245	14.1006	0.000642972	0.00499249
bta-miR-183	-0.720702	11.1352	13.7548	0.000732604	0.00537243
bta-miR-103	0.637843	10.9711	12.7436	0.00108009	0.00713614
bta-miR-30a-5p	0.500144	14.968	12.7409	0.00108123	0.00713614
bta-miR-2898	-0.619775	10.5154	12.3521	0.00125862	0.00791131
bta-miR-140	-0.890818	8.05811	11.22	0.00197676	0.0118606
bta-miR-2478	-0.813215	11.4102	10.7433	0.00240066	0.0137777
bta-miR-660	0.628241	10.9018	10.4302	0.00273118	0.014728
bta-miR-28	0.752286	8.06322	10.3793	0.00278939	0.014728
bta-miR-669	0.814608	7.71971	9.79704	0.00355823	0.0180649
bta-miR-15b	1.05985	6.14707	8.7625	0.00554224	0.0270954
bta-miR-25	0.499355	11.39	8.58024	0.00600118	0.0282913
bta-miR-30d	-0.312517	14.0752	7.80145	0.00847645	0.0385824
bta-miR-32	-0.772316	8.9368	7.53242	0.0095707	0.0421111
bta-miR-99b	-0.63608	10.1411	7.44144	0.00997444	0.042436
bta-miR-10174-3p	0.422702	11.1412	7.37358	0.0102875	0.042436
bta-miR-26a	0.565142	9.40636	6.77757	0.0135397	0.0541589
bta-miR-423-3p	0.448116	10.9642	6.52677	0.0152268	0.0591157
bta-miR-99a-5p	0.331653	12.5243	6.41844	0.0160246	0.0604355
bta-miR-143	-1.05713	6.79633	6.13891	0.0183001	0.0671005
bta-miR-182	-0.554006	11.8295	5.97329	0.0198119	0.0706804
bta-miR-191	-0.279102	12.8322	5.73046	0.0222792	0.0773908
bta-miR-128	-0.545788	8.22719	5.55527	0.0242661	0.0821313
bta-miR-2890	-2.06353	5.55006	5.49463	0.0249982	0.082494
bta-miR-155	-1.20709	5.62551	5.28279	0.0277506	0.0893433
bta-miR-6529a	-0.930278	5.92594	4.87754	0.0339845	0.104777
bta-miR-21-5p	-0.285136	14.9402	4.86898	0.0341319	0.104777
bta-miR-339a	0.906607	6.26238	4.78591	0.0355973	0.106792
bta-miR-374a	-0.565844	8.48	4.61749	0.0387851	0.11005
bta-miR-92b	0.677337	7.06227	4.61426	0.0388491	0.11005
bta-miR-200b	0.235881	14.5321	4.59746	0.0391846	0.11005
bta-miR-2284ab	-1.22498	5.52453	4.39085	0.0435804	0.119846
bta-miR-378	-1.15372	5.61003	4.16811	0.0489374	0.130383
bta-miR-16b	0.575408	7.50102	4.15063	0.0493876	0.130383
bta-miR-3596	-0.511216	16.9045	4.11045	0.05044	0.130551
bta-miR-11980	0.958675	5.2248	3.8846	0.0568371	0.144279
bta-miR-574	-0.708828	6.34363	3.7776	0.0601784	0.149878
bta-miR-26c	0.209858	14.8898	3.67564	0.0635665	0.155385
bta-let-7b	-0.448269	16.9167	3.51194	0.0694607	0.166706
bta-miR-502a	0.601849	6.67678	3.25927	0.0797986	0.188097
bta-miR-532	0.531372	7.32176	3.16048	0.0843019	0.192986
bta-miR-151-3p	-0.408627	11.0339	3.14999	0.0847968	0.192986
bta-miR-107	0.55282	6.59195	2.9578	0.09447	0.211357
bta-let-7a-5p	-0.370078	17.4388	2.78057	0.104514	0.22993
bta-miR-16a	0.340193	9.85538	2.5344	0.120558	0.260879
bta-miR-30b-5p	-0.522056	8.92985	2.38961	0.131315	0.277124
bta-let-7e	-0.365628	12.3022	2.37751	0.132264	0.277124
bta-miR-20a	0.758487	5.54257	2.31467	0.137318	0.282544
bta-miR-148a	-0.285022	15.0927	2.29278	0.139132	0.282544
bta-miR-12014	0.727545	5.47867	2.22951	0.144533	0.289065
bta-miR-190b	1.85465	4.84292	2.23624	0.148811	0.293179
bta-miR-29c	-0.42278	7.70052	2.13708	0.152871	0.29675
bta-miR-27a-3p	-0.42129	7.55571	2.08293	0.158019	0.302297
bta-miR-1306	-0.754147	5.59499	1.9956	0.166759	0.311393
bta-miR-24-3p	0.368442	10.3386	1.98854	0.167492	0.311393
bta-miR-374c	-0.424382	7.07431	1.94267	0.172338	0.315953
bta-miR-98	-0.295991	12.1534	1.85969	0.181538	0.32826
bta-miR-148d	-0.279825	12.0885	1.80257	0.188214	0.335733
bta-miR-11976	1.09791	5.20196	1.72936	0.19721	0.345989
bta-let-7d	-0.29056	12.5239	1.71367	0.199206	0.345989
bta-miR-2288	-0.700054	5.96603	1.65442	0.206967	0.354801
bta-miR-2285bi	0.72106	6.56978	1.46924	0.233743	0.395565
bta-miR-340	-0.29312	8.69155	1.31567	0.259303	0.433265
bta-let-7c	-0.288305	15.6862	1.27871	0.265978	0.438864
bta-miR-2285av	-0.398058	6.10524	1.26051	0.269347	0.438936
bta-miR-7	-0.340339	7.19176	1.13838	0.293442	0.472371
bta-miR-2284j	0.467065	5.95486	0.973817	0.330635	0.52583
bta-miR-29a	0.201523	10.2866	0.922731	0.343477	0.539749
bta-miR-93	-0.260218	7.81945	0.80623	0.375492	0.583117
bta-miR-22-3p	-0.254581	7.15492	0.73558	0.39703	0.602996
bta-let-7a-3p	0.32635	9.70043	0.731264	0.398403	0.602996
bta-miR-148c	0.340804	6.33424	0.720077	0.401998	0.602996
bta-miR-664b	0.263746	6.65635	0.639998	0.429214	0.63503
bta-miR-11971	0.237854	8.83395	0.629539	0.432975	0.63503
bta-miR-3600	-0.157528	10.9869	0.610435	0.43998	0.638213
bta-miR-200a	-0.0951076	12.5322	0.537115	0.468606	0.669323
bta-miR-2285bf	0.261525	8.0662	0.529941	0.471569	0.669323
bta-let-7f	-0.140455	15.294	0.484288	0.491172	0.68973
bta-miR-197	-0.195338	7.91249	0.401598	0.530465	0.737068
bta-miR-652	-0.119061	10.4756	0.34212	0.562433	0.753195
bta-miR-26b	0.09214	13.2779	0.331361	0.568614	0.753195
bta-miR-146b	-0.182398	6.87262	0.329968	0.569424	0.753195
bta-miR-30c	-0.106905	10.6258	0.324396	0.572686	0.753195
bta-miR-185	0.279381	6.07144	0.320651	0.574901	0.753195
bta-miR-2284x	0.106451	9.08679	0.318285	0.576308	0.753195
bta-miR-2285t	-0.10192	10.3128	0.303625	0.585188	0.757302
bta-miR-320a	-0.106613	13.3864	0.282749	0.59833	0.764869
bta-miR-148b	-0.129285	8.1966	0.270355	0.606431	0.764869
bta-miR-30e-5p	-0.0777289	10.8595	0.253948	0.617528	0.764869
bta-miR-361	-0.182514	6.06153	0.2497	0.620474	0.764869
bta-miR-194	0.257623	6.33308	0.246958	0.622393	0.764869
bta-miR-125b	0.0659263	11.7054	0.242134	0.625802	0.764869
bta-miR-193a-5p	0.118272	10.0015	0.228705	0.635518	0.769618
bta-let-7g	0.0553454	13.8555	0.216341	0.64478	0.773736
bta-miR-429	0.0658791	9.18716	0.186465	0.668575	0.795063
bta-miR-141	0.0868589	10.5778	0.152136	0.698913	0.823719
bta-miR-2889	0.158688	9.08732	0.127738	0.722978	0.84454
bta-miR-27b	0.038721	12.1356	0.113268	0.738503	0.855109
bta-miR-101	-0.0964442	7.34304	0.0999188	0.753841	0.86063
bta-miR-320b	-0.172908	5.37833	0.0869008	0.76993	0.86063
bta-miR-11978	0.135261	5.81007	0.0819733	0.776362	0.86063
bta-miR-151-5p	0.0385523	11.9026	0.0775448	0.782323	0.86063
bta-miR-6517	0.0973882	5.81686	0.077113	0.782914	0.86063
bta-miR-3613a	-0.073633	9.34628	0.0738102	0.787495	0.86063
bta-miR-11986b	0.131748	6.00215	0.072805	0.788911	0.86063
bta-miR-200c	0.0298713	15.3726	0.0672162	0.796983	0.862309
bta-miR-423-5p	-0.0397529	13.4726	0.0585403	0.810258	0.867211
bta-miR-186	0.034651	12.5228	0.0558079	0.814653	0.867211
bta-let-7i	0.0387524	11.7481	0.0427259	0.837464	0.884362
bta-miR-1260b	-0.0825484	5.60122	0.0384748	0.84565	0.885919
bta-miR-1468	-0.0395645	8.38197	0.0308147	0.861686	0.895611
bta-miR-23a	-0.00873841	11.4108	0.00466237	0.945958	0.975519
bta-miR-8549	0.0192353	13.9753	0.0015447	0.968943	0.983297
bta-miR-362-5p	0.0130236	6.30027	0.00126155	0.971872	0.983297
bta-miR-374b	0.00773022	7.55104	0.000694694	0.979125	0.983297
bta-miR-425-5p	0.00596922	7.66084	0.000444753	0.983297	0.983297

## Sheet: Cow 3 vs Cow 2
Supplementary Table S4. Differential miRNAs between Cow 3 vs Cow 2
GeneID	logFC	logCPM	F	PValue	FDR
bta-miR-196a	-5.39101	9.4392	129.6	3.34824e-13	4.41968e-11
bta-miR-885	-2.37115	11.5427	91.9502	3.06517e-11	2.02301e-09
bta-miR-181a	1.63039	11.0011	70.7227	7.48263e-10	3.29236e-08
bta-miR-2285bi	-3.08541	6.56978	59.3985	5.44947e-09	1.79832e-07
bta-miR-2401	2.69771	6.59382	54.8121	1.30721e-08	3.45104e-07
bta-miR-181b	1.47373	8.57205	51.7214	2.42049e-08	5.32508e-07
bta-miR-2904	2.77494	6.50946	50.1421	3.34549e-08	6.30863e-07
bta-miR-2285t	1.15308	10.3128	43.4497	1.41826e-07	2.34012e-06
bta-miR-92a	0.911921	14.2245	38.8046	4.17761e-07	6.12717e-06
bta-miR-3613a	-1.5102	9.34628	35.4078	9.64038e-07	1.27253e-05
bta-miR-190b	-4.47801	4.84292	41.4902	1.64196e-06	1.97035e-05
bta-miR-15b	1.72111	6.14707	24.5601	1.91702e-05	0.000210872
bta-miR-193a-5p	1.12423	10.0015	23.1054	2.99233e-05	0.000303836
bta-miR-103	0.772443	10.9711	21.9424	4.30991e-05	0.000406363
bta-miR-11980	2.49096	5.2248	21.6615	4.71281e-05	0.000414727
bta-miR-16b	1.20448	7.50102	20.0151	8.03795e-05	0.000663131
bta-miR-574	-1.46013	6.34363	19.4539	9.68166e-05	0.000751753
bta-miR-660	0.786585	10.9018	19.1806	0.000106085	0.000777955
bta-miR-363	1.86412	6.31556	18.5899	0.000129486	0.000870604
bta-miR-183	-0.788696	11.1352	18.5353	0.00013191	0.000870604
bta-miR-30f	0.474508	12.2925	18.2127	0.000147253	0.00092559
bta-miR-32	-1.12326	8.9368	17.9156	0.000163067	0.000978405
bta-miR-2340	-0.99187	15.7441	17.4665	0.000190492	0.00109326
bta-miR-99b	-0.906409	10.1411	16.9889	0.000225117	0.00123814
bta-miR-29b	-1.49843	7.71565	15.7438	0.000350885	0.00185267
bta-miR-21-5p	-0.469708	14.9402	15.0423	0.000453112	0.00224674
bta-miR-23a	0.461875	11.4108	15.0039	0.000459561	0.00224674
bta-miR-10174-3p	0.545064	11.1412	14.318	0.000592654	0.00279394
bta-miR-29c	-0.999719	7.70052	13.7618	0.000730674	0.00332582
bta-miR-3432a	-1.06817	8.07587	13.568	0.000786511	0.00346065
bta-miR-200c	0.392514	15.3726	13.4538	0.000821497	0.00349799
bta-miR-320a	0.60609	13.3864	10.5378	0.00261241	0.0107762
bta-miR-2890	-2.53933	5.55006	10.0191	0.00324115	0.0129646
bta-miR-125a	-0.519714	13.2708	9.90872	0.00339482	0.0131799
bta-miR-25	0.488919	11.39	9.65445	0.00377921	0.014253
bta-miR-151-3p	-0.642585	11.0339	8.83469	0.00537098	0.0196936
bta-miR-151-5p	0.375513	11.9026	8.50525	0.00620171	0.0219174
bta-miR-1839	-0.696148	7.50484	8.46599	0.00630956	0.0219174
bta-miR-28	0.616464	8.06322	8.22202	0.00702654	0.0237821
bta-miR-30d	-0.289215	14.0752	7.64481	0.00909611	0.0300172
bta-miR-1306	-1.2879	5.59499	7.22765	0.0109972	0.0350554
bta-miR-342	-0.703633	8.44023	7.19678	0.011154	0.0350554
bta-miR-182	-0.5669	11.8295	7.08993	0.0117156	0.0359641
bta-miR-99a-5p	0.319373	12.5243	6.94854	0.0125061	0.0375183
bta-miR-10b	-2.59253	5.2234	6.06077	0.0189972	0.0547024
bta-miR-148d	-0.478902	12.0885	6.01167	0.0194499	0.0547024
bta-miR-374a	-0.607676	8.48	6.00873	0.0194774	0.0547024
bta-miR-340	-0.571374	8.69155	5.70807	0.022523	0.0619383
bta-miR-200a	-0.270001	12.5322	4.96814	0.0324683	0.0874656
bta-miR-2284x	0.383964	9.08679	4.75067	0.0362398	0.0943006
bta-miR-6529a	-0.870124	5.92594	4.73766	0.0364801	0.0943006
bta-miR-502a	0.670004	6.67678	4.70196	0.0371487	0.0943006
bta-miR-532	0.59183	7.32176	4.5647	0.0398478	0.0981252
bta-miR-339a	0.808534	6.26238	4.55035	0.0401421	0.0981252
bta-miR-141	-0.43569	10.5778	4.40962	0.0431595	0.103583
bta-miR-374c	-0.592589	7.07431	4.34137	0.044712	0.105392
bta-miR-30e-5p	-0.298253	10.8595	4.29229	0.0458667	0.106218
bta-miR-191	-0.215698	12.8322	3.92282	0.0556942	0.126752
bta-miR-140	-0.491874	8.05811	3.78805	0.0598426	0.133885
bta-miR-378	-1.04079	5.61003	3.74499	0.0612396	0.134727
bta-miR-669	0.449346	7.71971	3.59438	0.0664194	0.143727
bta-miR-7	-0.552557	7.19176	3.44494	0.0720474	0.151037
bta-miR-98	-0.37647	12.1534	3.43377	0.0724891	0.151037
bta-miR-101	-0.517801	7.34304	3.39405	0.0740845	0.151037
bta-miR-2284ab	-1.043	5.52453	3.38694	0.0743741	0.151037
bta-miR-12014	0.826019	5.47867	3.29298	0.0783242	0.156648
bta-miR-125b	0.22197	11.7054	3.17587	0.0835821	0.161788
bta-miR-143	-0.73076	6.79633	3.15906	0.0843686	0.161788
bta-miR-361	0.648022	6.06153	3.15477	0.084571	0.161788
bta-miR-185	0.853037	6.07144	3.07093	0.0886335	0.167137
bta-let-7c	-0.40322	15.6862	2.85335	0.100249	0.186379
bta-miR-128	-0.364596	8.22719	2.77979	0.104561	0.191674
bta-miR-24-3p	0.402025	10.3386	2.75598	0.106001	0.191674
bta-miR-423-5p	0.250028	13.4726	2.67851	0.110849	0.197248
bta-miR-148a	-0.286936	15.0927	2.65956	0.112072	0.197248
bta-miR-8549	-0.7367	13.9753	2.56697	0.120949	0.210069
bta-miR-26b	0.234126	13.2779	2.48095	0.124406	0.213267
bta-miR-107	0.463365	6.59195	2.45239	0.12652	0.21411
bta-miR-2284j	0.659115	5.95486	2.18567	0.148419	0.247991
bta-miR-146b	0.449461	6.87262	2.14664	0.151982	0.250771
bta-miR-93	0.400364	7.81945	2.12057	0.15442	0.251647
bta-miR-2898	-0.238013	10.5154	2.06773	0.1595	0.256756
bta-miR-92b	0.404297	7.06227	1.97599	0.168801	0.268455
bta-miR-30c	0.232969	10.6258	1.76711	0.192508	0.302513
bta-miR-27b	-0.134986	12.1356	1.5885	0.216041	0.335499
bta-miR-362-5p	0.437965	6.30027	1.52267	0.225598	0.346266
bta-miR-664b	0.376294	6.65635	1.49345	0.230009	0.348979
bta-miR-11986b	0.564697	6.00215	1.45524	0.235938	0.353906
bta-miR-320b	-0.628033	5.37833	1.40665	0.243759	0.358094
bta-miR-423-3p	0.191773	10.9642	1.40424	0.244155	0.358094
bta-miR-3596	-0.274208	16.9045	1.35339	0.252709	0.366567
bta-miR-30a-5p	0.148546	14.968	1.31945	0.258632	0.37108
bta-miR-2478	-0.257313	11.4102	1.22534	0.276013	0.391761
bta-miR-148b	-0.250683	8.1966	1.17216	0.286505	0.402326
bta-miR-3600	-0.195415	10.9869	1.07775	0.30646	0.422916
bta-miR-1468	-0.217144	8.38197	1.07271	0.307575	0.422916
bta-miR-148c	0.3693	6.33424	0.965635	0.332647	0.452674
bta-miR-197	-0.280068	7.91249	0.948451	0.336927	0.45382
bta-miR-26a	-0.190213	9.40636	0.914751	0.345545	0.456674
bta-miR-200b	0.0974692	14.5321	0.913139	0.345965	0.456674
bta-miR-11978	-0.36837	5.81007	0.764057	0.388137	0.507268
bta-miR-652	-0.16296	10.4756	0.73678	0.396649	0.512718
bta-miR-27a-3p	-0.234041	7.55571	0.726042	0.400075	0.512718
bta-miR-1260b	0.347876	5.60122	0.709288	0.40551	0.514015
bta-miR-11976	0.610615	5.20196	0.699082	0.408875	0.514015
bta-miR-186	0.112634	12.5228	0.681984	0.414607	0.516304
bta-let-7e	-0.177073	12.3022	0.638436	0.429772	0.530186
bta-miR-20a	0.34448	5.54257	0.591606	0.447059	0.546406
bta-miR-2889	0.299638	9.08732	0.529807	0.471624	0.571141
bta-let-7a-5p	-0.146384	17.4388	0.499413	0.484528	0.581434
bta-let-7b	-0.140184	16.9167	0.394249	0.53423	0.6353
bta-let-7i	-0.103928	11.7481	0.354624	0.555413	0.654594
bta-miR-375	0.0663049	13.5756	0.261764	0.612187	0.708486
bta-let-7d	-0.104896	12.5239	0.256292	0.615916	0.708486
bta-miR-22-3p	0.142052	7.15492	0.254363	0.617242	0.708486
bta-miR-30b-5p	0.147126	8.92985	0.211407	0.648566	0.736887
bta-let-7f	-0.0852776	15.294	0.205527	0.653149	0.736887
bta-miR-11971	-0.120791	8.83395	0.189956	0.665682	0.744661
bta-miR-6517	0.132961	5.81686	0.163226	0.68871	0.763947
bta-miR-374b	0.103109	7.55104	0.144243	0.706439	0.777082
bta-miR-26c	0.0374548	14.8898	0.136004	0.714552	0.779511
bta-miR-29a	0.0585529	10.2866	0.0904739	0.76539	0.828127
bta-miR-2285av	-0.0844159	6.10524	0.0624501	0.804154	0.862995
bta-let-7a-3p	0.0615852	9.70043	0.030405	0.862599	0.91825
bta-miR-429	0.0192701	9.18716	0.018418	0.892841	0.94284
bta-miR-2288	0.062752	5.96603	0.0129136	0.910187	0.949509
bta-miR-425-5p	0.0274279	7.66084	0.0108874	0.917505	0.949509
bta-miR-2285bf	-0.0333552	8.0662	0.0100482	0.920736	0.949509
bta-miR-16a	-0.0146547	9.85538	0.00549673	0.941329	0.963221
bta-miR-194	-0.0228442	6.33308	0.00239992	0.961212	0.976
bta-miR-155	-0.0208803	5.62551	0.00139484	0.970424	0.977832
bta-let-7g	0.00256347	13.8555	0.000536789	0.98165	0.98165

## Sheet: Cow 3 vs Cow 4
Supplementary Table S4. Differential miRNAs between Cow 3 vs Cow 4
GeneID	logFC	logCPM	F	PValue	FDR
bta-miR-196a	-4.60074	9.4392	95.1243	1.99331e-11	2.63117e-09
bta-miR-2285t	1.67395	10.3128	88.6814	4.83006e-11	3.18784e-09
bta-miR-181a	1.74748	11.0011	80.6264	1.56421e-10	6.88251e-09
bta-miR-885	-2.06128	11.5427	70.6808	7.5348e-10	2.48649e-08
bta-miR-2340	-1.97223	15.7441	64.7823	2.05993e-09	5.43823e-08
bta-miR-2285bi	-2.97345	6.56978	54.4562	1.40173e-08	3.0838e-07
bta-miR-181b	1.41493	8.57205	47.779	5.49423e-08	1.03606e-06
bta-miR-2401	1.91028	6.59382	31.1024	2.96488e-06	4.89205e-05
bta-miR-2898	-0.793866	10.5154	22.8087	3.28167e-05	0.000481312
bta-miR-3432a	-1.33757	8.07587	21.3875	5.14456e-05	0.000679082
bta-miR-30d	-0.477242	14.0752	20.7061	6.41075e-05	0.00076929
bta-miR-10b	-4.02855	5.2234	19.7763	8.69811e-05	0.000956792
bta-miR-26c	0.439905	14.8898	18.7969	0.000120713	0.0012257
bta-miR-1306	-1.8909	5.59499	16.9279	0.000230001	0.00216858
bta-miR-26a	0.795947	9.40636	15.5721	0.000373401	0.00315436
bta-miR-363	1.66513	6.31556	15.5069	0.000382347	0.00315436
bta-miR-11980	1.83722	5.2248	13.4507	0.000822475	0.00638627
bta-miR-32	-0.956623	8.9368	12.9665	0.000990679	0.0071841
bta-miR-200b	0.365485	14.5321	12.8557	0.00103408	0.0071841
bta-miR-25	0.561226	11.39	12.7064	0.00109581	0.00723235
bta-miR-669	0.846161	7.71971	12.3806	0.00124464	0.00782342
bta-miR-16a	0.695999	9.85538	12.2026	0.00133493	0.00800957
bta-miR-143	-1.33589	6.79633	11.1931	0.00199842	0.0114692
bta-miR-191	-0.363001	12.8322	11.073	0.00209817	0.0115399
bta-miR-128	-0.717126	8.22719	10.851	0.00229699	0.0121281
bta-miR-2904	1.10696	6.50946	10.3572	0.00281516	0.0135854
bta-miR-2288	-1.57757	5.96603	10.3371	0.00283867	0.0135854
bta-miR-3596	-0.758757	16.9045	10.1886	0.00301953	0.0135854
bta-miR-140	-0.800629	8.05811	10.1504	0.00306806	0.0135854
bta-miR-2890	-2.55691	5.55006	10.113	0.00311627	0.0135854
bta-miR-12014	1.57128	5.47867	10.0567	0.0031905	0.0135854
bta-miR-15b	1.02376	6.14707	9.5693	0.00391813	0.0161623
bta-miR-29c	-0.81185	7.70052	9.04426	0.00490524	0.019621
bta-let-7b	-0.656841	16.9167	8.5201	0.00616145	0.0239209
bta-miR-342	-0.760533	8.44023	8.4011	0.00649224	0.024485
bta-miR-200c	0.283284	15.3726	7.00683	0.0121735	0.044636
bta-miR-28	0.553269	8.06322	6.63208	0.0144922	0.0517019
bta-miR-29b	-0.974793	7.71565	6.51928	0.0152805	0.0530795
bta-miR-16b	0.644596	7.50102	6.04561	0.0191357	0.0641991
bta-miR-1839	-0.587782	7.50484	6.0072	0.0194917	0.0641991
bta-miR-125a	-0.401525	13.2708	5.93431	0.0201871	0.0641991
bta-miR-183	-0.44336	11.1352	5.9098	0.020427	0.0641991
bta-miR-101	0.715852	7.34304	5.85297	0.0209952	0.0644503
bta-miR-660	0.427909	10.9018	5.71903	0.0224032	0.0672097
bta-let-7g	0.248494	13.8555	5.05383	0.0311022	0.091233
bta-miR-92a	0.320747	14.2245	4.83098	0.0347939	0.0998433
bta-miR-27b	0.233984	12.1356	4.78359	0.0356393	0.100093
bta-miR-197	-0.597382	7.91249	4.34074	0.0447267	0.122998
bta-miR-10174-3p	0.288877	11.1412	4.03565	0.0524657	0.141336
bta-miR-375	0.255496	13.5756	3.89065	0.0566544	0.148468
bta-miR-2478	-0.457753	11.4102	3.86731	0.0573627	0.148468
bta-miR-26b	0.286952	13.2779	3.72647	0.0618516	0.157008
bta-miR-99b	-0.418964	10.1411	3.66071	0.0640802	0.159596
bta-let-7c	-0.429312	15.6862	3.23199	0.0810143	0.198035
bta-miR-2285av	-0.59133	6.10524	3.19434	0.0827267	0.198544
bta-miR-24-3p	0.430204	10.3386	3.15691	0.0844702	0.199108
bta-miR-29a	0.332967	10.2866	2.91521	0.0967794	0.224121
bta-miR-11976	-1.04198	5.20196	2.79175	0.103846	0.236338
bta-miR-190b	1.85465	4.84292	2.71502	0.113411	0.253493
bta-miR-8549	-0.748844	13.9753	2.65209	0.115224	0.253493
bta-miR-378	-0.879558	5.61003	2.5756	0.117685	0.254663
bta-miR-21-5p	-0.190008	14.9402	2.48009	0.124469	0.262519
bta-let-7i	0.274121	11.7481	2.46889	0.125293	0.262519
bta-miR-30e-5p	-0.223753	10.8595	2.41688	0.129206	0.266488
bta-miR-361	-0.508777	6.06153	2.29667	0.138808	0.281886
bta-miR-652	-0.283731	10.4756	2.23047	0.144449	0.288898
bta-miR-98	-0.295196	12.1534	2.114	0.155041	0.305453
bta-miR-155	-0.732937	5.62551	2.0063	0.165659	0.321573
bta-miR-7	0.427413	7.19176	1.89429	0.177632	0.337548
bta-miR-423-3p	0.222029	10.9642	1.88204	0.179003	0.337548
bta-miR-30b-5p	-0.431997	8.92985	1.85096	0.182539	0.339369
bta-miR-193a-5p	-0.303716	10.0015	1.74716	0.194977	0.352611
bta-miR-6529a	-0.54022	5.92594	1.74693	0.195005	0.352611
bta-miR-1468	0.271293	8.38197	1.6382	0.209155	0.373088
bta-let-7e	-0.277185	12.3022	1.56102	0.219968	0.387144
bta-miR-148a	-0.214552	15.0927	1.4896	0.230597	0.396474
bta-miR-1260b	-0.468152	5.60122	1.46808	0.233923	0.396474
bta-miR-340	-0.290052	8.69155	1.4658	0.23428	0.396474
bta-miR-2889	0.497854	9.08732	1.4301	0.239945	0.40092
bta-let-7f	0.218536	15.294	1.35453	0.252515	0.416649
bta-miR-151-5p	-0.143655	11.9026	1.24265	0.272705	0.444408
bta-miR-11978	-0.46207	5.81007	1.18485	0.283954	0.452194
bta-miR-374c	-0.312874	7.07431	1.18295	0.284334	0.452194
bta-miR-151-3p	-0.230305	11.0339	1.14331	0.292416	0.459511
bta-miR-99a-5p	0.124486	12.5243	1.05542	0.311448	0.48366
bta-miR-574	0.368909	6.34363	0.971795	0.331131	0.508247
bta-miR-103	0.159346	10.9711	0.942621	0.338397	0.51281
bta-let-7a-3p	0.338469	9.70043	0.917631	0.344797	0.51281
bta-miR-2284j	0.421433	5.95486	0.912444	0.346146	0.51281
bta-miR-148d	-0.184637	12.0885	0.899132	0.349643	0.51281
bta-miR-2284x	0.163891	9.08679	0.870106	0.357441	0.517463
bta-let-7a-5p	-0.192011	17.4388	0.8584	0.360656	0.517463
bta-miR-320a	-0.16652	13.3864	0.79324	0.379323	0.535021
bta-miR-11971	0.247443	8.83395	0.787612	0.381	0.535021
bta-miR-148c	0.327459	6.33424	0.767406	0.38711	0.537879
bta-miR-374a	-0.213966	8.48	0.736114	0.39686	0.545682
bta-miR-30a-5p	0.0933773	14.968	0.521095	0.475264	0.646751
bta-miR-664b	0.217819	6.65635	0.505272	0.481995	0.649218
bta-miR-502a	0.209936	6.67678	0.485474	0.490645	0.654194
bta-miR-20a	0.300348	5.54257	0.457352	0.503396	0.663062
bta-miR-3600	0.126084	10.9869	0.448894	0.507343	0.663062
bta-miR-194	0.320042	6.33308	0.432555	0.515124	0.666631
bta-let-7d	-0.130123	12.5239	0.394118	0.534297	0.68473
bta-miR-22-3p	0.171822	7.15492	0.36989	0.547068	0.688538
bta-miR-362-5p	-0.205453	6.30027	0.368717	0.547701	0.688538
bta-miR-148b	-0.136497	8.1966	0.346676	0.559856	0.697179
bta-miR-532	0.151999	7.32176	0.312872	0.579555	0.714965
bta-miR-3613a	-0.137303	9.34628	0.293294	0.591615	0.723085
bta-miR-2284ab	-0.313314	5.52453	0.272873	0.604766	0.732377
bta-miR-6517	0.169759	5.81686	0.263631	0.610926	0.733111
bta-miR-30c	-0.0745791	10.6258	0.181549	0.672706	0.793622
bta-miR-27a-3p	0.11412	7.55571	0.167195	0.685157	0.793622
bta-miR-92b	0.115295	7.06227	0.165154	0.686978	0.793622
bta-miR-107	0.117382	6.59195	0.163418	0.688537	0.793622
bta-miR-182	0.0847723	11.8295	0.160243	0.691413	0.793622
bta-miR-30f	0.0417602	12.2925	0.14113	0.709472	0.80733
bta-miR-2285bf	-0.111486	8.0662	0.112077	0.739829	0.834679
bta-miR-429	0.0438274	9.18716	0.0952037	0.759528	0.849642
bta-miR-320b	-0.155377	5.37833	0.0779395	0.781785	0.858584
bta-miR-374b	0.0758191	7.55104	0.0775467	0.782321	0.858584
bta-miR-339a	-0.0953088	6.26238	0.0694975	0.793646	0.858584
bta-miR-423-5p	-0.0402686	13.4726	0.0693041	0.793927	0.858584
bta-miR-23a	0.0295	11.4108	0.0613418	0.805863	0.858584
bta-miR-125b	0.0306456	11.7054	0.060535	0.807118	0.858584
bta-miR-11986b	0.10879	6.00215	0.0567946	0.813053	0.858584
bta-miR-425-5p	-0.0594741	7.66084	0.051654	0.821558	0.86068
bta-miR-200a	0.020285	12.5322	0.0281574	0.867724	0.901886
bta-miR-141	-0.0290944	10.5778	0.019728	0.889121	0.916906
bta-miR-93	-0.031391	7.81945	0.0132931	0.908883	0.929064
bta-miR-146b	-0.0319403	6.87262	0.0114893	0.915264	0.929064
bta-miR-186	0.0134536	12.5228	0.00972285	0.922026	0.929064
bta-miR-185	0.0213735	6.07144	0.00220694	0.962803	0.962803

## Sheet: Venn diagram
Supplementary Table S4. Venn Diagramm
Names	total	elements
Cow 3 vs. Cow 1 and Cow 3 vs. Cow 2 and Cow 3 vs. Cow 4	14	bta-miR-3432a
		bta-miR-25
		bta-miR-15b
		bta-miR-885
		bta-miR-2904
		bta-miR-196a
		bta-miR-363
		bta-miR-30d
		bta-miR-342
		bta-miR-32
		bta-miR-2401
		bta-miR-181a
		bta-miR-181b
		bta-miR-2340
Cow 3 vs. Cow 1 and Cow 3 vs. Cow 2	11	bta-miR-29b
		bta-miR-103
		bta-miR-660
		bta-miR-28
		bta-miR-99b
		bta-miR-10174-3p
		bta-miR-30f
		bta-miR-183
		bta-miR-92a
		bta-miR-125a
		bta-miR-1839
Cow 3 vs. Cow 1 Cow 3 vs. Cow 4	4	bta-miR-669
		bta-miR-10b
		bta-miR-2898
		bta-miR-140
Cow 3 vs. Cow 2 Cow 3 vs. Cow 4	7	bta-miR-2285bi
		bta-miR-200c
		bta-miR-11980
		bta-miR-2285t
		bta-miR-1306
		bta-miR-29c
		bta-miR-2890
Cow 3 vs. Cow 1	3	bta-miR-375
		bta-miR-2478
		bta-miR-30a-5p
Cow 3 vs. Cow 2	12	bta-miR-23a
		bta-miR-151-3p
		bta-miR-21-5p
		bta-miR-190b
		bta-miR-320a
		bta-miR-574
		bta-miR-99a-5p
		bta-miR-3613a
		bta-miR-182
		bta-miR-16b
		bta-miR-193a-5p
		bta-miR-151-5p
Cow 3 vs. Cow 4	11	bta-let-7b
		bta-miR-26c
		bta-miR-2288
		bta-miR-191
		bta-miR-12014
		bta-miR-143
		bta-miR-3596
		bta-miR-26a
		bta-miR-200b
		bta-miR-128
		bta-miR-16a
